# Supplementary material for: Modeling Traumatic Brain Injury in Human Cerebral Organoids
Source: Cells. 2021 Oct 7;10(10):2683. doi: 10.3390/cells10102683 (PMC8534257; doi:10.3390/cells10102683)
Supplement: Supplementary file 1 [file cells-10-02683-s001.zip]

Archive with 1 entries (1 files):
- cells-1363877-supplementary.pdf
